# Supplementary material for: Two new cestode species of Tetragonocephalum Shipley & Hornell, 1905 (Lecanicephalidea, Tetragonocephalidae) from Himantura randalli Last, Manjaji-Matsumoto & Moore (Myliobatiformes, Dasyatidae) from the Gulf of Oman
Source: Zookeys. 2016 Oct 11;(623):1–13. doi: 10.3897/zookeys.623.9724 (PMC5096392; doi:10.3897/zookeys.623.9724)
Supplement: XML Treatment for Tetragonocephalum sabae [file zookeys.623.9724-treatment1.xml]

<!DOCTYPE tp:taxon-treatment
  PUBLIC "-//TaxonX//DTD Taxonomic Treatment Publishing DTD v0 20100105//EN" "tax-treatment-NSO.dtd">
<tp:taxon-treatment xmlns:tp="http://www.plazi.org/taxpub"><tp:treatment-meta><kwd-group><label>Taxon classification</label><kwd><named-content content-type="kingdom">Animalia</named-content></kwd><kwd><named-content content-type="order">Myliobatiformes</named-content></kwd><kwd><named-content content-type="family">Dasyatidae</named-content></kwd></kwd-group><mixed-citation publication-type="journal"><person-group><name><surname>Aminjan</surname><given-names>Atabak Roohi</given-names></name><name><surname>Malek</surname><given-names>Masoumeh</given-names></name></person-group><article-title>Two new cestode species of <italic><tp:taxon-name><tp:taxon-name-part taxon-name-part-type="genus">Tetragonocephalum</tp:taxon-name-part></tp:taxon-name></italic> Shipley &amp; Hornell, 1905 (<tp:taxon-name><tp:taxon-name-part taxon-name-part-type="family">Lecanicephalidea</tp:taxon-name-part></tp:taxon-name>, <tp:taxon-name><tp:taxon-name-part taxon-name-part-type="family">Tetragonocephalidae</tp:taxon-name-part></tp:taxon-name>) from <italic><tp:taxon-name><tp:taxon-name-part taxon-name-part-type="genus">Himantura</tp:taxon-name-part> <tp:taxon-name-part taxon-name-part-type="species">randalli</tp:taxon-name-part></tp:taxon-name></italic> Last, Manjaji-Matsumoto &amp; Moore (<tp:taxon-name><tp:taxon-name-part taxon-name-part-type="order">Myliobatiformes</tp:taxon-name-part></tp:taxon-name>, <tp:taxon-name><tp:taxon-name-part taxon-name-part-type="family">Dasyatidae</tp:taxon-name-part></tp:taxon-name>) from the Gulf of Oman</article-title><source>Zookeys</source><day>11</day><month>10</month><year>2016</year><volume>2016</volume><issue>623</issue><fpage>1</fpage><lpage>13</lpage><pub-id pub-id-type="doi">10.3897/zookeys.623.9724</pub-id></mixed-citation></tp:treatment-meta><tp:nomenclature><tp:taxon-name>
            <tp:taxon-name-part taxon-name-part-type="genus">Tetragonocephalum</tp:taxon-name-part>
            <tp:taxon-name-part taxon-name-part-type="species">sabae</tp:taxon-name-part>
            <object-id xmlns:xlink="http://www.w3.org/1999/xlink" content-type="zoobank" xlink:type="simple">http://zoobank.org/5FA0CE20-885D-4433-9B69-1C830667FD86</object-id>
          </tp:taxon-name><tp:taxon-status xmlns:xlink="http://www.w3.org/1999/xlink" xlink:type="simple">sp. n.</tp:taxon-status></tp:nomenclature><tp:treatment-sec sec-type="type material" id="SECID0E2PAC"><title>Type-materials.</title><p>
            <bold>Holotype</bold>: Slide. Original label: “<italic><tp:taxon-name><tp:taxon-name-part taxon-name-part-type="genus">Tetragonocephalum</tp:taxon-name-part> <tp:taxon-name-part taxon-name-part-type="species">sabae</tp:taxon-name-part></tp:taxon-name></italic>; Roohi Aminjan &amp; Malek; Holotype; Canada balsam; ID: A. Roohi Aminjan &amp; M. Malek; <!--PageBreak-->Scolex, proglottid &amp; worm drawn; <abbrev xmlns:xlink="http://www.w3.org/1999/xlink" content-type="institution" xlink:title="Zoological Museum, University of Tehran, Tehran, Iran" id="ABBRID0EQAAE" xlink:type="simple">ZUTC</abbrev> Platy. 1500; (AR-1009u); ex <italic><tp:taxon-name><tp:taxon-name-part taxon-name-part-type="genus">Himantura</tp:taxon-name-part> <tp:taxon-name-part taxon-name-part-type="species">randalli</tp:taxon-name-part></tp:taxon-name></italic>; spiral intestine; Gulf of Oman, Iran; Coll. May 2011”; Zoological Museum, University of Tehran, Tehran (<abbrev xmlns:xlink="http://www.w3.org/1999/xlink" content-type="institution" xlink:title="Zoological Museum, University of Tehran, Tehran, Iran" id="ABBRID0E5AAE" xlink:type="simple">ZUTC</abbrev>). <bold>Paratypes</bold>: Two slides, <abbrev xmlns:xlink="http://www.w3.org/1999/xlink" content-type="institution" xlink:title="Zoological Museum, University of Tehran, Tehran, Iran" id="ABBRID0EEBAE" xlink:type="simple">ZUTC</abbrev> Platy. 1501 and <abbrev xmlns:xlink="http://www.w3.org/1999/xlink" content-type="institution" xlink:title="Zoological Museum, University of Tehran, Tehran, Iran" id="ABBRID0EIBAE" xlink:type="simple">ZUTC</abbrev> Platy. 1503, from the same host individual as the holotype. <bold>Other materials</bold>: Two scoleces for SEM, <abbrev xmlns:xlink="http://www.w3.org/1999/xlink" content-type="institution" xlink:title="Zoological Museum, University of Tehran, Tehran, Iran" id="ABBRID0EOBAE" xlink:type="simple">ZUTC</abbrev> Platy. 1502s and <abbrev xmlns:xlink="http://www.w3.org/1999/xlink" content-type="institution" xlink:title="Zoological Museum, University of Tehran, Tehran, Iran" id="ABBRID0ESBAE" xlink:type="simple">ZUTC</abbrev> Platy. 1504s (two stubs) and their whole-mounted vouchers, <abbrev xmlns:xlink="http://www.w3.org/1999/xlink" content-type="institution" xlink:title="Zoological Museum, University of Tehran, Tehran, Iran" id="ABBRID0EWBAE" xlink:type="simple">ZUTC</abbrev> Platy. 1502v and <abbrev xmlns:xlink="http://www.w3.org/1999/xlink" content-type="institution" xlink:title="Zoological Museum, University of Tehran, Tehran, Iran" id="ABBRID0E1BAE" xlink:type="simple">ZUTC</abbrev> Platy. 1504v (two slides), from the same host individual as the holotype.</p></tp:treatment-sec><tp:treatment-sec sec-type="type locality" id="SECID0E5BAE"><title>Type locality.</title><p>Off Jod (<named-content xmlns:xlink="http://www.w3.org/1999/xlink" content-type="dwc:verbatimCoordinates" xlink:type="simple"><named-content content-type="geo-json" specific-use="{&#34;type&#34;:&#34;Point&#34;,&#34;coordinates&#34;:[59.508056,25.449444]}" id="NCID0EHCAE" xlink:type="simple">25°26'58"N; 59°30'29"E</named-content></named-content>), Zarabad, Iran, Gulf of Oman. Other localities: None.</p></tp:treatment-sec><tp:treatment-sec sec-type="Type host" id="SECID0EMCAE"><title>Type host.</title><p>
            <italic><tp:taxon-name><tp:taxon-name-part taxon-name-part-type="genus">Himantura</tp:taxon-name-part> <tp:taxon-name-part taxon-name-part-type="species">randalli</tp:taxon-name-part></tp:taxon-name></italic> Last, Manjaji-Matsumoto &amp; Moore, 2012, the Arabian banded whipray (<tp:taxon-name><tp:taxon-name-part taxon-name-part-type="order">Myliobatiformes</tp:taxon-name-part></tp:taxon-name>, <tp:taxon-name><tp:taxon-name-part taxon-name-part-type="family">Dasyatidae</tp:taxon-name-part></tp:taxon-name>) [host no. MM1009]. Additional hosts: None. Site of infection: Spiral intestine. Prevalence: 2.78% (one of 36 individuals examined). Intensity: Five specimens.</p></tp:treatment-sec><tp:treatment-sec sec-type="diagnosis" id="SECID0EGDAE"><title>Diagnosis.</title><p>
            <italic><tp:taxon-name><tp:taxon-name-part taxon-name-part-type="genus">Tetragonocephalum</tp:taxon-name-part> <tp:taxon-name-part taxon-name-part-type="species">sabae</tp:taxon-name-part></tp:taxon-name></italic> sp. n. can be distinguished from all the other valid species of <italic><tp:taxon-name><tp:taxon-name-part taxon-name-part-type="genus">Tetragonocephalum</tp:taxon-name-part></tp:taxon-name></italic> by the number of proglottids and testes, the size of scolex, acetabula, mature proglottids, cirrus sac, and eggs.</p></tp:treatment-sec><tp:treatment-sec sec-type="description" id="SECID0E4DAE"><title>Description</title><p>
            <bold>(Figures <xref ref-type="fig" rid="F1">1</xref> and <xref ref-type="fig" rid="F3">3a−d</xref>).</bold> Based on three whole mounts of gravid specimens and two scoleces prepared for SEM and their vouchers (partially measured).</p><fig id="F1" position="float" orientation="portrait"><label>Figure 1.</label><caption><p>Line drawings of <italic><tp:taxon-name><tp:taxon-name-part taxon-name-part-type="genus">Tetragonocephalum</tp:taxon-name-part> <tp:taxon-name-part taxon-name-part-type="species">sabae</tp:taxon-name-part></tp:taxon-name></italic> sp. n. from <italic><tp:taxon-name><tp:taxon-name-part taxon-name-part-type="genus">Himantura</tp:taxon-name-part> <tp:taxon-name-part taxon-name-part-type="species">randalli</tp:taxon-name-part></tp:taxon-name></italic>. <bold>a</bold> Whole worm <bold>b</bold> Whole structure of scolex <bold>c</bold> Internal details of scolex <bold>d</bold> Mature proglottid <bold>e</bold> Gravid proglottid <bold>f</bold> Cirrus sac. Abbreviations: <abbrev xmlns:xlink="http://www.w3.org/1999/xlink" id="ABBRID0EWFAE" xlink:type="simple">C<def><p>, Cirrus</p></def></abbrev>; <abbrev xmlns:xlink="http://www.w3.org/1999/xlink" id="ABBRID0E3FAE" xlink:type="simple">CS<def><p>, Cirrus Sac</p></def></abbrev>; <abbrev xmlns:xlink="http://www.w3.org/1999/xlink" id="ABBRID0ELGAE" xlink:type="simple">GA<def><p>, Genital Atrium</p></def></abbrev>; <abbrev xmlns:xlink="http://www.w3.org/1999/xlink" id="ABBRID0E1GAE" xlink:type="simple">GP<def><p>, Genital Pore</p></def></abbrev>; <abbrev xmlns:xlink="http://www.w3.org/1999/xlink" id="ABBRID0EJHAE" xlink:type="simple">ISV<def><p>, Internal Seminal Vesicle</p></def></abbrev>; <abbrev xmlns:xlink="http://www.w3.org/1999/xlink" id="ABBRID0EYHAE" xlink:type="simple">T<def><p>, Testis</p></def></abbrev>; <abbrev xmlns:xlink="http://www.w3.org/1999/xlink" id="ABBRID0E5HAE" xlink:type="simple">OV<def><p>, Ovary</p></def></abbrev>; <abbrev xmlns:xlink="http://www.w3.org/1999/xlink" id="ABBRID0ENIAE" xlink:type="simple">U<def><p>, Uterus</p></def></abbrev>; <abbrev xmlns:xlink="http://www.w3.org/1999/xlink" id="ABBRID0ETIAE" xlink:type="simple">VD<def><p>, Vas Deferens</p></def></abbrev>; <abbrev xmlns:xlink="http://www.w3.org/1999/xlink" id="ABBRID0ECJAE" xlink:type="simple">VF<def><p>, vitelline follicle</p></def></abbrev>.</p></caption><graphic xmlns:xlink="http://www.w3.org/1999/xlink" xlink:href="zookeys-623-001-g001.jpg" position="float" orientation="portrait" xlink:type="simple" id="oo_105992.jpg"/></fig><p>Worms 23.2−32.4 (27.5; 3) mm long, apolytic; maximum width 398−489 (425; 5) at posterior-most gravid proglottid; with 42−53 (48; 3) proglottids (Figure <xref ref-type="fig" rid="F1">1a</xref>). Scolex 401−453 (426; 5) long by 328−455 (383; 5) wide, consisting of scolex proper and apical organ. Scolex proper 197−267 (234; 5) long by 328−455 (383; 5) wide, bearing four acetabula. Acetabula sucker-like in form, 87−109 (94; 3; 12) long by 72−116 (98; 3; 12) wide. Apical modification of scolex proper cylindrical, bearing apical organ. Apical organ muscular, with glandular surface, 178−216 (198; 5) long by 321−352 (344; 5) wide, non-invaginable, non-retractable (Figures <xref ref-type="fig" rid="F1">1b−c</xref> and <xref ref-type="fig" rid="F3">3a</xref>).</p><p>Apical organ covered with tubercles suggestive of glandular surface (Figure <xref ref-type="fig" rid="F3">3b</xref>). Microtriches on apical modification of scolex proper and scolex proper not observed (Figure <xref ref-type="fig" rid="F3">3c</xref>). Strobila covered with capilliform filitriches (Figure <xref ref-type="fig" rid="F3">3d</xref>).</p><p>Cephalic peduncle absent. Proglottids acraspedote. Immature proglottids 32−41 (36; 3) in number, initially wider than long, gradually becoming longer than wide (5−8 [7; 3] of immature proglottids longer than wide); two posterior-most immature proglottids 583−857 (746; 5; 10) long by 245−314 (278; 5; 10) wide. Mature proglottids 2 (2; 5) in number; two posterior-most mature proglottids 802−1,333 (1,074; 5; 10) long by 226−336 (287; 5; 10) wide (Figure <xref ref-type="fig" rid="F1">1d</xref>). Gravid proglottids 8−10 (9; 4) in number; two posterior-most gravid proglottids 2,311−2,910 (2,522; 4; 8) long by 398−489 (425; 4; 8) wide (Figure <xref ref-type="fig" rid="F1">1e</xref>).</p><p>Testes oval to spherical, 42−50 (46; 5; 10) in number, 28−47 (40; 5; 30) long by 37−57 (47; 5; 30) wide, extending from anterior margin of proglottid to anterior margin of cirrus sac, in multiple irregular columns in dorso-ventral view, four layers deep in cross section. Vas deferens extending from level of anterior margin of ovary to cirrus sac, entering cirrus sac at distal end (Figure <xref ref-type="fig" rid="F1">1d</xref>). External seminal vesicle absent. Internal seminal vesicle present, visible in gravid proglottids. Cirrus sac oval or <!--PageBreak--><!--PageBreak-->spherical in form, angled anteriorly, 92−160 (123; 5; 10) long by 103−154 (124; 5; 10) wide, containing coiled cirrus. Cirrus armed with spinitriches (Figure f). Ovary oblong in dorso-ventral view, incomplete ring-shaped in cross-section, 290−428 (357; 5; 10) long by 175−279 (217; 5; 10) wide, symmetrical. Mehlis’ gland posterior to ovarian bridge, 41−83 (60; 5; 10) long by 43−76 (59; 5; 10) wide. Vagina extending along median line from ootype to genital atrium, opening into genital atrium posterior to cirrus sac; vaginal sphincter absent. Genital pores lateral (sub-marginal in some segments, Figure <xref ref-type="fig" rid="F1">1d</xref>), irregularly alternating, 37−43% (40; 5; 10) of proglottid length from posterior end. Genital atrium expanded, conspicuous. Uterus bisaccate, extending along median line of proglottid from posterior margin of ovary to anterior margin of proglottid, constricted at level of genital atrium; uterine duct entering uterus at level of posterior margin of genital atrium. Vitellarium follicular; vitelline follicles medullary, 28−40 (33; 5; 30) long by 57−73 (64; 5; 30) wide, in three fields; anterior field anterior to genital atrium stopping short of anterior margin of proglottid; middle field between genital atrium and ovary; posterior field posterior to ovary (Figure <xref ref-type="fig" rid="F1">1d</xref>). Osmoregulatory ducts in two lateral pairs. Eggs single, lacking polar filaments, 16−19 (17; 4; 12) long by 11−13 (12; 4; 12) wide, adhering to one another in uterus; embryonated in older gravid proglottids.</p></tp:treatment-sec><tp:treatment-sec sec-type="etymology" id="SECID0ENLAE"><title>Etymology.</title><p>This species is named in honor of the first author’s wife, Saba Saadati Safa, for her unconditional support and patience over the last five years.</p></tp:treatment-sec><tp:treatment-sec sec-type="remarks" id="SECID0ESLAE"><title>Remarks.</title><p>The possession of a bisaccate uterus and other characteristics clearly place this new species in the genus <italic><tp:taxon-name><tp:taxon-name-part taxon-name-part-type="genus">Tetragonocephalum</tp:taxon-name-part></tp:taxon-name></italic>. With respect to the 14 valid species of <italic><tp:taxon-name><tp:taxon-name-part taxon-name-part-type="genus">Tetragonocephalum</tp:taxon-name-part></tp:taxon-name></italic>, <italic><tp:taxon-name><tp:taxon-name-part taxon-name-part-type="genus">Tetragonocephalum</tp:taxon-name-part> <tp:taxon-name-part taxon-name-part-type="species">sabae</tp:taxon-name-part></tp:taxon-name></italic> sp. n. has a greater number of testes (42−50) than <italic><tp:taxon-name><tp:taxon-name-part taxon-name-part-type="genus">Tetragonocephalum</tp:taxon-name-part> <tp:taxon-name-part taxon-name-part-type="species">bhagawatii</tp:taxon-name-part></tp:taxon-name></italic> (37−38), <italic><tp:taxon-name><tp:taxon-name-part taxon-name-part-type="genus">Tetragonocephalum</tp:taxon-name-part> <tp:taxon-name-part taxon-name-part-type="species">sephenis</tp:taxon-name-part></tp:taxon-name></italic> (36−38), <italic><tp:taxon-name><tp:taxon-name-part taxon-name-part-type="genus">Tetragonocephalum</tp:taxon-name-part> <tp:taxon-name-part taxon-name-part-type="species">shipleyi</tp:taxon-name-part></tp:taxon-name></italic> (12) and fewer than <italic><tp:taxon-name><tp:taxon-name-part taxon-name-part-type="genus">Tetragonocephalum</tp:taxon-name-part> <tp:taxon-name-part taxon-name-part-type="species">aurangabadensis</tp:taxon-name-part></tp:taxon-name></italic> (105−110), <italic><tp:taxon-name><tp:taxon-name-part taxon-name-part-type="genus">Tetragonocephalum</tp:taxon-name-part> <tp:taxon-name-part taxon-name-part-type="species">madrasensis</tp:taxon-name-part></tp:taxon-name></italic> (125−130), <italic><tp:taxon-name><tp:taxon-name-part taxon-name-part-type="genus">Tetragonocephalum</tp:taxon-name-part> <tp:taxon-name-part taxon-name-part-type="species">passeyi</tp:taxon-name-part></tp:taxon-name></italic> (54−73), <italic><tp:taxon-name><tp:taxon-name-part taxon-name-part-type="genus">Tetragonocephalum</tp:taxon-name-part> <tp:taxon-name-part taxon-name-part-type="species">raoi</tp:taxon-name-part></tp:taxon-name></italic> (50−55), and <italic><tp:taxon-name><tp:taxon-name-part taxon-name-part-type="genus">Tetragonocephalum</tp:taxon-name-part> <tp:taxon-name-part taxon-name-part-type="species">yamagutii</tp:taxon-name-part></tp:taxon-name></italic> (54−56). It possesses more proglottids (42−53) than <italic><tp:taxon-name><tp:taxon-name-part taxon-name-part-type="genus">Tetragonocephalum</tp:taxon-name-part> <tp:taxon-name-part taxon-name-part-type="species">uarnak</tp:taxon-name-part></tp:taxon-name></italic> (30−40) and fewer than <italic><tp:taxon-name><tp:taxon-name-part taxon-name-part-type="genus">Tetragonocephalum</tp:taxon-name-part> <tp:taxon-name-part taxon-name-part-type="species">alii</tp:taxon-name-part></tp:taxon-name></italic> (55−60), <italic><tp:taxon-name><tp:taxon-name-part taxon-name-part-type="genus">Tetragonocephalum</tp:taxon-name-part> <tp:taxon-name-part taxon-name-part-type="species">simile</tp:taxon-name-part></tp:taxon-name></italic> (75), and <italic><tp:taxon-name><tp:taxon-name-part taxon-name-part-type="genus">Tetragonocephalum</tp:taxon-name-part> <tp:taxon-name-part taxon-name-part-type="species">trygonis</tp:taxon-name-part></tp:taxon-name></italic> (60). <italic><tp:taxon-name><tp:taxon-name-part taxon-name-part-type="genus">Tetragonocephalum</tp:taxon-name-part> <tp:taxon-name-part taxon-name-part-type="species">sabae</tp:taxon-name-part></tp:taxon-name></italic> sp. n. differs from <italic><tp:taxon-name><tp:taxon-name-part taxon-name-part-type="genus">Tetragonocephalum</tp:taxon-name-part> <tp:taxon-name-part taxon-name-part-type="species">madhulatae</tp:taxon-name-part></tp:taxon-name></italic> in the size of the mature proglottids (802−1,333×226−336 <italic>vs</italic> 1,359−1,455×295−334) and eggs (16−19×11−13 <italic>vs</italic> 52−57×38−43); and from <italic><tp:taxon-name><tp:taxon-name-part taxon-name-part-type="genus">Tetragonocephalum</tp:taxon-name-part> <tp:taxon-name-part taxon-name-part-type="species">ratnagiriensis</tp:taxon-name-part></tp:taxon-name></italic> in the size of the scolex (401−453×328−455 <italic>vs</italic> 843×469−537), acetabula (87−109×72−116 <italic>vs</italic> 130×111), and cirrus sac (92−160×103−154 <italic>vs</italic> 213×86−188).</p></tp:treatment-sec><tp:treatment-sec><!--Section generated to contain objects referenced in tp:taxon-treatment.--><fig id="F3" position="float" orientation="portrait"><label>Figure 3.</label><caption><p>SEM micrographs of <italic><tp:taxon-name><tp:taxon-name-part taxon-name-part-type="genus">Tetragonocephalum</tp:taxon-name-part> <tp:taxon-name-part taxon-name-part-type="species">sabae</tp:taxon-name-part></tp:taxon-name></italic> sp. n. (<bold>a−d</bold>) and <italic><tp:taxon-name><tp:taxon-name-part taxon-name-part-type="genus">Tetragonocephalum</tp:taxon-name-part> <tp:taxon-name-part taxon-name-part-type="species">salarii</tp:taxon-name-part></tp:taxon-name></italic> sp. n. (<bold>e−h</bold>) from <italic><tp:taxon-name><tp:taxon-name-part taxon-name-part-type="genus">Himantura</tp:taxon-name-part> <tp:taxon-name-part taxon-name-part-type="species">randalli</tp:taxon-name-part></tp:taxon-name></italic>. <bold>a, e</bold> Scolex <bold>b, f</bold> Tubercles on apical organ surface <bold>c, g</bold> Surface of scolex proper <bold>d, h</bold> Capilliform filitriches on strobila.</p></caption><graphic xmlns:xlink="http://www.w3.org/1999/xlink" xlink:href="zookeys-623-001-g003.jpg" position="float" orientation="portrait" xlink:type="simple" id="oo_105994.jpg"/></fig></tp:treatment-sec></tp:taxon-treatment>
