# Supplementary material for: Two new cestode species of Tetragonocephalum Shipley & Hornell, 1905 (Lecanicephalidea, Tetragonocephalidae) from Himantura randalli Last, Manjaji-Matsumoto & Moore (Myliobatiformes, Dasyatidae) from the Gulf of Oman
Source: Zookeys. 2016 Oct 11;(623):1–13. doi: 10.3897/zookeys.623.9724 (PMC5096392; doi:10.3897/zookeys.623.9724)
Supplement: XML Treatment for Tetragonocephalum salarii [file zookeys.623.9724-treatment2.xml]

<!DOCTYPE tp:taxon-treatment
  PUBLIC "-//TaxonX//DTD Taxonomic Treatment Publishing DTD v0 20100105//EN" "tax-treatment-NSO.dtd">
<tp:taxon-treatment xmlns:tp="http://www.plazi.org/taxpub"><tp:treatment-meta><kwd-group><label>Taxon classification</label><kwd><named-content content-type="kingdom">Animalia</named-content></kwd><kwd><named-content content-type="order">Myliobatiformes</named-content></kwd><kwd><named-content content-type="family">Dasyatidae</named-content></kwd></kwd-group><mixed-citation publication-type="journal"><person-group><name><surname>Aminjan</surname><given-names>Atabak Roohi</given-names></name><name><surname>Malek</surname><given-names>Masoumeh</given-names></name></person-group><article-title>Two new cestode species of <italic><tp:taxon-name><tp:taxon-name-part taxon-name-part-type="genus">Tetragonocephalum</tp:taxon-name-part></tp:taxon-name></italic> Shipley &amp; Hornell, 1905 (<tp:taxon-name><tp:taxon-name-part taxon-name-part-type="family">Lecanicephalidea</tp:taxon-name-part></tp:taxon-name>, <tp:taxon-name><tp:taxon-name-part taxon-name-part-type="family">Tetragonocephalidae</tp:taxon-name-part></tp:taxon-name>) from <italic><tp:taxon-name><tp:taxon-name-part taxon-name-part-type="genus">Himantura</tp:taxon-name-part> <tp:taxon-name-part taxon-name-part-type="species">randalli</tp:taxon-name-part></tp:taxon-name></italic> Last, Manjaji-Matsumoto &amp; Moore (<tp:taxon-name><tp:taxon-name-part taxon-name-part-type="order">Myliobatiformes</tp:taxon-name-part></tp:taxon-name>, <tp:taxon-name><tp:taxon-name-part taxon-name-part-type="family">Dasyatidae</tp:taxon-name-part></tp:taxon-name>) from the Gulf of Oman</article-title><source>Zookeys</source><day>11</day><month>10</month><year>2016</year><volume>2016</volume><issue>623</issue><fpage>1</fpage><lpage>13</lpage><pub-id pub-id-type="doi">10.3897/zookeys.623.9724</pub-id></mixed-citation></tp:treatment-meta><tp:nomenclature><tp:taxon-name>
            <tp:taxon-name-part taxon-name-part-type="genus">Tetragonocephalum</tp:taxon-name-part>
            <tp:taxon-name-part taxon-name-part-type="species">salarii</tp:taxon-name-part>
            <object-id xmlns:xlink="http://www.w3.org/1999/xlink" content-type="zoobank" xlink:type="simple">http://zoobank.org/5053B3A5-A29C-4E04-B2C6-D3AE518C31ED</object-id>
          </tp:taxon-name><tp:taxon-status xmlns:xlink="http://www.w3.org/1999/xlink" xlink:type="simple">sp. n.</tp:taxon-status></tp:nomenclature><tp:treatment-sec sec-type="type material" id="SECID0ETSAE"><title>Type-materials.</title><p>
            <bold>Holotype</bold>: Slide. Original label: “<italic><tp:taxon-name><tp:taxon-name-part taxon-name-part-type="genus">Tetragonocephalum</tp:taxon-name-part> <tp:taxon-name-part taxon-name-part-type="species">salarii</tp:taxon-name-part></tp:taxon-name></italic>; Roohi Aminjan &amp; Malek; Holotype; Canada balsam; ID: A. Roohi Aminjan &amp; M. Malek; Scolex, proglottid &amp; worm drawn; <abbrev xmlns:xlink="http://www.w3.org/1999/xlink" content-type="institution" xlink:title="Zoological Museum, University of Tehran, Tehran, Iran" id="ABBRID0EFTAE" xlink:type="simple">ZUTC</abbrev> Platy. 1546; (AR-1245c); ex <italic><tp:taxon-name><tp:taxon-name-part taxon-name-part-type="genus">Himantura</tp:taxon-name-part> <tp:taxon-name-part taxon-name-part-type="species">randalli</tp:taxon-name-part></tp:taxon-name></italic>; spiral intestine; Gulf of Oman, Iran; Coll. Oct 2012”; Zoological Museum, University of Tehran, Tehran (<abbrev xmlns:xlink="http://www.w3.org/1999/xlink" content-type="institution" xlink:title="Zoological Museum, University of Tehran, Tehran, Iran" id="ABBRID0ETTAE" xlink:type="simple">ZUTC</abbrev>). <bold>Paratypes</bold>: Two slides, <abbrev xmlns:xlink="http://www.w3.org/1999/xlink" content-type="institution" xlink:title="Zoological Museum, University of Tehran, Tehran, Iran" id="ABBRID0EZTAE" xlink:type="simple">ZUTC</abbrev> Platy. 1547 and <abbrev xmlns:xlink="http://www.w3.org/1999/xlink" content-type="institution" xlink:title="Zoological Museum, University of Tehran, Tehran, Iran" id="ABBRID0E4TAE" xlink:type="simple">ZUTC</abbrev> Platy. 1548, from the same host individual as the holotype. <bold>Other materials</bold>: <!--PageBreak-->One scolex for SEM, <abbrev xmlns:xlink="http://www.w3.org/1999/xlink" content-type="institution" xlink:title="Zoological Museum, University of Tehran, Tehran, Iran" id="ABBRID0EFUAE" xlink:type="simple">ZUTC</abbrev> Platy. 1549s (one stub) and its whole-mounted voucher, <abbrev xmlns:xlink="http://www.w3.org/1999/xlink" content-type="institution" xlink:title="Zoological Museum, University of Tehran, Tehran, Iran" id="ABBRID0EJUAE" xlink:type="simple">ZUTC</abbrev> Platy. 1549v (one slide), from the same host individual as the holotype.</p></tp:treatment-sec><tp:treatment-sec sec-type="type locality" id="SECID0ENUAE"><title>Type locality.</title><p>Off Jod (<named-content xmlns:xlink="http://www.w3.org/1999/xlink" content-type="dwc:verbatimCoordinates" xlink:type="simple"><named-content content-type="geo-json" specific-use="{&#34;type&#34;:&#34;Point&#34;,&#34;coordinates&#34;:[59.508056,25.449444]}" id="NCID0EWUAE" xlink:type="simple">25°26'58"N; 59°30'29"E</named-content></named-content>), Zarabad, Iran, Gulf of Oman. Other localities: None.</p></tp:treatment-sec><tp:treatment-sec sec-type="Type host" id="SECID0E2UAE"><title>Type host.</title><p>
            <italic><tp:taxon-name><tp:taxon-name-part taxon-name-part-type="genus">Himantura</tp:taxon-name-part> <tp:taxon-name-part taxon-name-part-type="species">randalli</tp:taxon-name-part></tp:taxon-name></italic> Last, Manjaji-Matsumoto &amp; Moore, 2012, the Arabian banded whipray (<tp:taxon-name><tp:taxon-name-part taxon-name-part-type="order">Myliobatiformes</tp:taxon-name-part></tp:taxon-name>, <tp:taxon-name><tp:taxon-name-part taxon-name-part-type="family">Dasyatidae</tp:taxon-name-part></tp:taxon-name>) [host no. MM1245]. Additional hosts: none. Site of infection: spiral intestine. Prevalence: 2.78% (one of 36 individuals examined). Intensity: Four specimens.</p></tp:treatment-sec><tp:treatment-sec sec-type="diagnosis" id="SECID0EVVAE"><title>Diagnosis.</title><p>
            <italic><tp:taxon-name><tp:taxon-name-part taxon-name-part-type="genus">Tetragonocephalum</tp:taxon-name-part> <tp:taxon-name-part taxon-name-part-type="species">salarii</tp:taxon-name-part></tp:taxon-name></italic> sp. n. can be distinguished from <italic><tp:taxon-name><tp:taxon-name-part taxon-name-part-type="genus">Tetragonocephalum</tp:taxon-name-part> <tp:taxon-name-part taxon-name-part-type="species">sabae</tp:taxon-name-part></tp:taxon-name></italic> sp. n. and all other valid species of <italic><tp:taxon-name><tp:taxon-name-part taxon-name-part-type="genus">Tetragonocephalum</tp:taxon-name-part></tp:taxon-name></italic> by the number of mature and gravid proglottids, the number of testes; and the size of acetabula, mature proglottids, gravid proglottids, testes, ovary, and eggs.</p></tp:treatment-sec><tp:treatment-sec sec-type="description" id="SECID0EWWAE"><title>Description</title><p>
            <bold>(Figures <xref ref-type="fig" rid="F2">2</xref> and <xref ref-type="fig" rid="F3">3e−h</xref>).</bold> Based on three whole mounts of gravid specimens and one scolex prepared for SEM and its voucher (partially measured).</p><fig id="F2" position="float" orientation="portrait"><label>Figure 2.</label><caption><p>Line drawings of <italic><tp:taxon-name><tp:taxon-name-part taxon-name-part-type="genus">Tetragonocephalum</tp:taxon-name-part> <tp:taxon-name-part taxon-name-part-type="species">salarii</tp:taxon-name-part></tp:taxon-name></italic> sp. n. from <italic><tp:taxon-name><tp:taxon-name-part taxon-name-part-type="genus">Himantura</tp:taxon-name-part> <tp:taxon-name-part taxon-name-part-type="species">randalli</tp:taxon-name-part></tp:taxon-name></italic>. <bold>a</bold> Whole worm <bold>b</bold> Whole structure of scolex <bold>c</bold> Internal details of scolex <bold>d</bold> Mature proglottid <bold>e</bold> Gravid proglottid. Abbreviations: <abbrev xmlns:xlink="http://www.w3.org/1999/xlink" id="ABBRID0ENYAE" xlink:type="simple">CS<def><p>, Cirrus Sac</p></def></abbrev>; <abbrev xmlns:xlink="http://www.w3.org/1999/xlink" id="ABBRID0E3YAE" xlink:type="simple">GA<def><p>, Genital Atrium</p></def></abbrev>; <abbrev xmlns:xlink="http://www.w3.org/1999/xlink" id="ABBRID0ELZAE" xlink:type="simple">GP<def><p>, Genital Pore</p></def></abbrev>; <abbrev xmlns:xlink="http://www.w3.org/1999/xlink" id="ABBRID0E1ZAE" xlink:type="simple">ISV<def><p>, Internal Seminal Vesicle</p></def></abbrev>; <abbrev xmlns:xlink="http://www.w3.org/1999/xlink" id="ABBRID0EJ1AE" xlink:type="simple">T<def><p>, Testis</p></def></abbrev>; <abbrev xmlns:xlink="http://www.w3.org/1999/xlink" id="ABBRID0EP1AE" xlink:type="simple">OV<def><p>, Ovary</p></def></abbrev>; <abbrev xmlns:xlink="http://www.w3.org/1999/xlink" id="ABBRID0E51AE" xlink:type="simple">U<def><p>, Uterus</p></def></abbrev>; <abbrev xmlns:xlink="http://www.w3.org/1999/xlink" id="ABBRID0EE2AE" xlink:type="simple">VD<def><p>, Vas Deferens</p></def></abbrev>; <abbrev xmlns:xlink="http://www.w3.org/1999/xlink" id="ABBRID0ET2AE" xlink:type="simple">VF<def><p>, vitelline follicle</p></def></abbrev>.</p></caption><graphic xmlns:xlink="http://www.w3.org/1999/xlink" xlink:href="zookeys-623-001-g002.jpg" position="float" orientation="portrait" xlink:type="simple" id="oo_105993.jpg"/></fig><fig id="F3" position="float" orientation="portrait"><label>Figure 3.</label><caption><p>SEM micrographs of <italic><tp:taxon-name><tp:taxon-name-part taxon-name-part-type="genus">Tetragonocephalum</tp:taxon-name-part> <tp:taxon-name-part taxon-name-part-type="species">sabae</tp:taxon-name-part></tp:taxon-name></italic> sp. n. (<bold>a−d</bold>) and <italic><tp:taxon-name><tp:taxon-name-part taxon-name-part-type="genus">Tetragonocephalum</tp:taxon-name-part> <tp:taxon-name-part taxon-name-part-type="species">salarii</tp:taxon-name-part></tp:taxon-name></italic> sp. n. (<bold>e−h</bold>) from <italic><tp:taxon-name><tp:taxon-name-part taxon-name-part-type="genus">Himantura</tp:taxon-name-part> <tp:taxon-name-part taxon-name-part-type="species">randalli</tp:taxon-name-part></tp:taxon-name></italic>. <bold>a, e</bold> Scolex <bold>b, f</bold> Tubercles on apical organ surface <bold>c, g</bold> Surface of scolex proper <bold>d, h</bold> Capilliform filitriches on strobila.</p></caption><graphic xmlns:xlink="http://www.w3.org/1999/xlink" xlink:href="zookeys-623-001-g003.jpg" position="float" orientation="portrait" xlink:type="simple" id="oo_105994.jpg"/></fig><p>Worms 23.5−35.9 (27.8; 3) mm long, apolytic; maximum width 440−575 (517; 3) at posterior-most gravid proglottid; with 76−86 (80; 3) proglottids (Figure <xref ref-type="fig" rid="F2">2a</xref>). Scolex 453−501 (472; 3) long by 406−480 (441; 3) wide, consisting of scolex proper and apical organ. Scolex proper 258−300 (276; 3) long by 390−457 (426; 3) wide, bearing four acetabula. Acetabula sucker-like in form, 84−111 (96; 3; 12) long by 80−96 (90; 3; 12) wide. Apical modification of scolex proper cylindrical, bearing apical organ. Apical organ muscular, with glandular surface, 178−233 (201; 3) long by 406−480 (441; 3) wide, non-invaginable, non-retractable (Figures <xref ref-type="fig" rid="F2">2b−c</xref> and <xref ref-type="fig" rid="F3">3e</xref>).</p><p>Apical organ covered with tubercles suggesting glandular surface (Figure <xref ref-type="fig" rid="F3">3f</xref>). Microtriches not observed on apical modification of scolex or on scolex proper (Figure <xref ref-type="fig" rid="F3">3g</xref>). Strobila covered with capilliform filitriches (Figure <xref ref-type="fig" rid="F3">3h</xref>).</p><p>Cephalic peduncle absent. Proglottids acraspedote. Immature proglottids 55−62 (58; 3) in number, initially wider than long, gradually becoming longer than wide (7−21 [14; 3] immature proglottids longer than wide); two posterior-most immature proglottids 464−696 (523; 4; 8) long by 295−393 (346; 4; 8) wide. Mature proglottids 3−7 (5; 4) in number; two posterior-most mature proglottids 497−833 (672; 4; 8) long by 334−403 (365; 4; 8) wide (Figure <xref ref-type="fig" rid="F2">2d</xref>). Gravid proglottids 18−20 (19; 3) in number; two posterior-most gravid proglottids 1,036−1,482 (1,239; 3; 6) long by 440−575 (517; 3; 6) wide (Figure <xref ref-type="fig" rid="F2">2e</xref>).</p><p>Testes oval, 30−38 (34; 4; 8) in number, 20−34 (26; 4; 24) long by 31−50 (40; 4; 24) wide, restricted to anterior quarter of proglottid, in multiple irregular columns in dorso-ventral view, four layers deep in cross section. Vas deferens extending from level of anterior margin of ovary to cirrus sac, entering cirrus sac at distal end (Figure <xref ref-type="fig" rid="F2">2d</xref>). External seminal vesicle absent. Internal seminal vesicle present. Cirrus sac oval in form, angled anteriorly, 53−88 (68; 4; 8) long by 120−160 (141; 4; 8) wide, containing coiled cirrus (Figures <xref ref-type="fig" rid="F2">2d−e</xref>). Cirrus armed with spinitriches. Ovary oblong to quadrate in dorso-ventral view, incomplete ring-shaped in cross-section, 123−215 (182; 4; 8) long by 210−278 (240; 4; 8) wide, symmetrical. Mehlis’ gland posterior to ovary, 39−59 (48; 4; 8) long by 48−62 (54; 4; 8) wide. Vagina extending along median <!--PageBreak-->line from ootype to genital atrium, opening into genital atrium posterior to cirrus sac; vaginal sphincter absent. Genital pores lateral, irregularly alternating, 30−36% (33; 4; 8) of proglottid length from posterior end. Genital atrium massive, conspicuous. Uterus bisaccate, extending along median line of proglottid from posterior margin of ovary to anterior margin of proglottid, constricted at level of genital atrium; uterine duct entering uterus at level of posterior margin of genital atrium. Vitellarium follicular; vitelline follicles medullary, 38−48 (44; 4; 24) long by 57−69 (65; 4; 24) wide, in <!--PageBreak--><!--PageBreak-->three fields; anterior field anterior to genital atrium stopping short of anterior margin of proglottid; middle field generally between genital atrium and ovary; posterior field posterior to ovary (Figure <xref ref-type="fig" rid="F2">2d</xref>). Osmoregulatory ducts in two lateral pairs. Eggs single, lacking polar filaments, 24−45 (34; 3; 9) long by 13−21 (17; 3; 9) wide, adhering to one another in uterus; embryonated of older gravid proglottids.</p></tp:treatment-sec><tp:treatment-sec sec-type="etymology" id="SECID0EX6AE"><title>Etymology.</title><p>This species is named in honor of Mr. Naser Salari in gratitude for his assistance with the collection of host specimens.</p></tp:treatment-sec><tp:treatment-sec sec-type="remarks" id="SECID0E36AE"><title>Remarks.</title><p>
            <italic><tp:taxon-name><tp:taxon-name-part taxon-name-part-type="genus">Tetragonocephalum</tp:taxon-name-part> <tp:taxon-name-part taxon-name-part-type="species">salarii</tp:taxon-name-part></tp:taxon-name></italic> sp. n. possesses the characteristics of the genus and can be distinguished from <italic><tp:taxon-name><tp:taxon-name-part taxon-name-part-type="genus">Tetragonocephalum</tp:taxon-name-part> <tp:taxon-name-part taxon-name-part-type="species">sabae</tp:taxon-name-part></tp:taxon-name></italic> sp. n. and all 14 valid congeners based on the following characteristics. <italic><tp:taxon-name><tp:taxon-name-part taxon-name-part-type="genus">Tetragonocephalum</tp:taxon-name-part> <tp:taxon-name-part taxon-name-part-type="species">salarii</tp:taxon-name-part></tp:taxon-name></italic> sp. n. differs from <italic><tp:taxon-name><tp:taxon-name-part taxon-name-part-type="genus">Tetragonocephalum</tp:taxon-name-part> <tp:taxon-name-part taxon-name-part-type="species">sabae</tp:taxon-name-part></tp:taxon-name></italic> sp. n. in the total number of proglottids (77−86 <italic>vs</italic> 42−53), mature proglottids (3−7 <italic>vs</italic> 2), gravid proglottids (18−20 <italic>vs</italic> 8−10), and testes (30−38 <italic>vs</italic> 42−50); and in the size of mature proglottids (497−833×334−403 <italic>vs</italic> 802−1,333×226−336), gravid proglottids (1,036−1,482×440−575 <italic>vs</italic> 2,311−2,910×398−489), and eggs (24−45×13−21 <italic>vs</italic> 16−19×11−13). It has a greater number of testes (30−38) than <italic><tp:taxon-name><tp:taxon-name-part taxon-name-part-type="genus">Tetragonocephalum</tp:taxon-name-part> <tp:taxon-name-part taxon-name-part-type="species">shipleyi</tp:taxon-name-part></tp:taxon-name></italic> (12) and fewer than <italic><tp:taxon-name><tp:taxon-name-part taxon-name-part-type="genus">Tetragonocephalum</tp:taxon-name-part> <tp:taxon-name-part taxon-name-part-type="species">alii</tp:taxon-name-part></tp:taxon-name></italic> (40−45), <italic><tp:taxon-name><tp:taxon-name-part taxon-name-part-type="genus">Tetragonocephalum</tp:taxon-name-part> <tp:taxon-name-part taxon-name-part-type="species">aurangabadensis</tp:taxon-name-part></tp:taxon-name></italic> (105−110), <italic><tp:taxon-name><tp:taxon-name-part taxon-name-part-type="genus">Tetragonocephalum</tp:taxon-name-part> <tp:taxon-name-part taxon-name-part-type="species">madhulatae</tp:taxon-name-part></tp:taxon-name></italic> (45), <italic><tp:taxon-name><tp:taxon-name-part taxon-name-part-type="genus">Tetragonocephalum</tp:taxon-name-part> <tp:taxon-name-part taxon-name-part-type="species">madrasensis</tp:taxon-name-part></tp:taxon-name></italic> (125−130), <italic><tp:taxon-name><tp:taxon-name-part taxon-name-part-type="genus">Tetragonocephalum</tp:taxon-name-part> <tp:taxon-name-part taxon-name-part-type="species">passeyi</tp:taxon-name-part></tp:taxon-name></italic> (54−73), <italic><tp:taxon-name><tp:taxon-name-part taxon-name-part-type="genus">Tetragonocephalum</tp:taxon-name-part> <tp:taxon-name-part taxon-name-part-type="species">raoi</tp:taxon-name-part></tp:taxon-name></italic> (50−55), <italic><tp:taxon-name><tp:taxon-name-part taxon-name-part-type="genus">Tetragonocephalum</tp:taxon-name-part> <tp:taxon-name-part taxon-name-part-type="species">ratnagiriensis</tp:taxon-name-part></tp:taxon-name></italic> (40−44), and <italic><tp:taxon-name><tp:taxon-name-part taxon-name-part-type="genus">Tetragonocephalum</tp:taxon-name-part> <tp:taxon-name-part taxon-name-part-type="species">yamagutii</tp:taxon-name-part></tp:taxon-name></italic> (54−56). This new species has more proglottids (77−86) than <italic><tp:taxon-name><tp:taxon-name-part taxon-name-part-type="genus">Tetragonocephalum</tp:taxon-name-part> <tp:taxon-name-part taxon-name-part-type="species">sephenis</tp:taxon-name-part></tp:taxon-name></italic> (20−25), <italic><tp:taxon-name><tp:taxon-name-part taxon-name-part-type="genus">Tetragonocephalum</tp:taxon-name-part> <tp:taxon-name-part taxon-name-part-type="species">simile</tp:taxon-name-part></tp:taxon-name></italic> (75), <italic><tp:taxon-name><tp:taxon-name-part taxon-name-part-type="genus">Tetragonocephalum</tp:taxon-name-part> <tp:taxon-name-part taxon-name-part-type="species">trygonis</tp:taxon-name-part></tp:taxon-name></italic> (60), and <italic><tp:taxon-name><tp:taxon-name-part taxon-name-part-type="genus">Tetragonocephalum</tp:taxon-name-part> <tp:taxon-name-part taxon-name-part-type="species">uarnak</tp:taxon-name-part></tp:taxon-name></italic> (30−40). <italic><tp:taxon-name><tp:taxon-name-part taxon-name-part-type="genus">Tetragonocephalum</tp:taxon-name-part> <tp:taxon-name-part taxon-name-part-type="species">salarii</tp:taxon-name-part></tp:taxon-name></italic> sp. n. differs from <italic><tp:taxon-name><tp:taxon-name-part taxon-name-part-type="genus">Tetragonocephalum</tp:taxon-name-part> <tp:taxon-name-part taxon-name-part-type="species">bhagawatii</tp:taxon-name-part></tp:taxon-name></italic> in the size of the acetabula (84−111×80−96 <italic>vs</italic> 56 dia.), testes (20−34×31−50 <italic>vs</italic> 18 dia.), and gravid proglottids (1,036−1,482×440−575 <italic>vs</italic> 860−920×300−360).</p></tp:treatment-sec></tp:taxon-treatment>
